# Supplementary material for: Configurable 3D Printed Microfluidic Multiport Valves with Axial Compression
Source: Micromachines (Basel). 2021 Oct 14;12(10):1247. doi: 10.3390/mi12101247 (PMC8537448; doi:10.3390/mi12101247)
Supplement: Supplementary file 1 [file micromachines-12-01247-s001.zip]

Archive with 7 entries (7 files):
- SI/S1_CoverTestvalve.stl
- SI/S1_StepperMotorConfiguration.tmc
- SI/S2_RotorTestvalve.stl
- SI/S3_RotorTestvalveWithORing.stl
- SI/S4_StatorTestvalve.stl
- SI/S5_3DPrintedSealingMatt.stl
- SI/SupplementaryMaterials.pdf
