# Supplementary material for: Configurable 3D Printed Microfluidic Multiport Valves with Axial Compression
Source: Micromachines (Basel). 2021 Oct 14;12(10):1247. doi: 10.3390/mi12101247 (PMC8537448; doi:10.3390/mi12101247)
Supplement: Supplementary file 1 [file micromachines-12-01247-s001.zip › SI/S1_StepperMotorConfiguration.tmc]

//This program turns the motor by 90 ° every 30 s

// *** Basic Settings *** //
vmax = 1000					//max. speed (0 ... 2047)
amax = 1000					//max. acceleration (0 ... 2047)
cmax = 200					//max. current (0 ... 255)
microstepresolution = 7		

// *** Initialization *** //
SAP 1, 0, 0    				//set actual position to 0
SAP 4, 0, vmax   			//set max. positioning speed
SAP 5, 0, amax				//set max. acceleration
SAP 6, 0, cmax    			//set max. current
SAP 7, 0, 50    			//set Standby current
SAP 140, 0, microstepresolution    	//set Microstep Resolution


// *** Main Loop *** //
loop:
	MVP REL, 0,  -6400		//turn motor 
	WAIT POS, 0, 0			//wait until position is reached
	WAIT TICKS, 0, 3000		//wait 30 s
JA loop					//jump to loop
